# Supplementary material for: Inhibitory effects on L- and N-type calcium channels by a novel CaVβ1 variant identified in a patient with autism spectrum disorder
Source: Naunyn Schmiedebergs Arch Pharmacol. 2022 Feb 5;395(4):459–70. doi: 10.1007/s00210-022-02213-7 (PMC8873119; doi:10.1007/s00210-022-02213-7)
Supplement: Supplementary file 1 — (XLSX 75 kb) [file 210_2022_2213_MOESM1_ESM.xlsx]

## Sheet: Current Density + V0,5act
CaV1.2																									CaV2.2
		Current Density [pA/pF]																									Current Density [pA/pF]
		CaV1.2 + CaVbeta1b_WT																									CaV2.2 + CaVbeta1b_WT
Testpotential	n																								Testpotential	n
		#1	#2	#3	#4	#5	#6	#7	#8	#9	#10	#11	#12	#13	#14	#15	#16	#17	#18	MW	SD						#1	#2	#3	#4	#5	#6	#7	#8#	´#9	#10	#11	#12	#13	#14	#15	#16	#17	#18	#19	#20	#21	MW	SD
-40	18	-0.0565021	0.10145	0.432536	-4.03456	0.147051	-0.0888622	-0.914491	-6.29101	-3.69573	-0.15594	-1.18966	-2.36847	-0.185159	0.0510408	0.130715	-4.84128	-1.43692	-0.60032	-1.38867	2.01223				-40	19	1.03619	0.40844	-0.00494	-0.1496	-0.32502	0.03104	-0.50825	0.18817	-0.04834	0.107155	0.215269	0.0312896	-0.132546	0.107155	0.451309	0.0312896	-0.259145	0.172818	-0.0766616			0.067138	0.331273
-30	18	-0.154034	-0.0705289	0.0471457	-14.5172	0.0402511	-0.155086	-39.3038	-2.32104	-1.45832	-0.522799	0.27835	-29.4072	-1.03653	-0.425711	-33.6405	-4.31935	-8.37654	-1.45568	-7.59993	12.8623				-30	19	1.3	0.40106	-0.18677	-0.35877	-0.52985	-0.82303	-0.55258	0.24936	-0.2007	-0.164348	0.0952753	-0.175918	-0.550361	-0.164348	0.199744	-0.175918	-0.637664	0.0519434	-0.239866			-0.129618	0.471157
-20	18	-2.7405	-14.7692	-0.731939	-29.8658	-0.566188	-0.82423	-34.2366	-5.81505	-23.2663	-19.9676	-1.84842	-24.3114	-5.26308	-7.46107	-26.2576	-8.13389	-16.0031	-2.21706	-12.4599	11.2853				-20	19	1.36532	0.2785	-0.3837	-0.12396	-0.73671	-2.08403	-0.52771	0.29914	-25.4726	-1.18848	-0.288769	-0.385447	-69.85	-1.18848	-0.605402	-0.385447	-0.497715	-1.64004	-1.31604			-5.51219	16.6102
-10	18	-13.6964	-14.9494	-31.6441	-30.5724	-3.14358	-38.6816	-29.0582	-12.6979	-24.3172	-14.8977	-30.1352	-18.9009	-17.0473	-10.1957	-20.2254	-15.0176	-44.6653	-5.45024	-20.8498	11.289				-10	19	1.10278	-0.07986	-0.70253	-0.59186	-1.77719	-3.90993	-0.7212	0.26753	-31.8308	-4.09005	-2.35113	-11.0057	-87.2852	-4.09005	-4.92912	-11.0057	-2.49402	-31.1938	-3.95953			-10.5604	20.8628
0	18	-11.7311	-12.7663	-28.9214	-25.6883	-8.2548	-35.4884	-23.157	-21.095	-23.2423	-11.0971	-32.7606	-13.6328	-24.286	-11.1892	-15.5885	-18.9484	-49.4866	-11.2191	-21.0307	10.7343				0	19	-1.34609	-2.65276	-2.74122	-1.1627	-2.9846	-4.91844	-1.91372	-0.05595	-20.2084	-10.3754	-42.1708	-12.6979	-55.4148	-10.3754	-88.4106	-12.6979	-90.7148	-31.2304	-9.71352			-21.1466	28.3517
10	18	-9.28303	-8.46467	-22.9895	-20.3433	-9.32937	-26.5631	-17.6916	-19.7137	-19.4764	-7.79252	-28.1649	-8.88786	-22.1901	-9.88962	-12.7635	-17.761	-40.9483	-12.636	-17.4938	8.75536				10	19	-15.9736	-8.68325	-7.43381	-3.9753	-19.6486	-4.62444	-3.50134	-0.97353	-14.7206	-10.6549	-35.7101	-10.5874	-40.3663	-10.6549	-74.866	-10.5874	-70.7618	-25.4273	-8.47218			-19.8749	21.3699
20	18	-6.9631	-6.0484	-17.9367	-15.1343	-7.551	-19.059	-12.6267	-15.6263	-13.6121	-4.86621	-21.1986	-4.80197	-15.0633	-6.89518	-9.32828	-13.3251	-28.8244	-8.25998	-12.6178	6.47826				20	19	-20.1151	-8.72605	-7.81248	-7.35976	-41.715	-3.07618	-5.09498	-1.38419	-10.1887	-8.43126	-26.82	-8.12869	-27.939	-8.43126	-56.2279	-8.12869	-53.0499	-18.2751	-7.46515			-17.2826	16.5697
30	18	-4.74402	-3.83021	-12.6714	-10.0384	-4.99557	-10.9829	-8.35991	-8.00847	-7.04843	-2.28817	-14.8925	-1.09714	-7.17385	-3.5234	-6.94287	-6.48851	-17.0721	-1.83178	-7.33275	4.45346				30	19	-16.6134	-5.95035	-6.17653	-6.88578	-39.2545	-1.90898	-4.01868	-1.16613	-6.5274	-4.70231	-17.4292	-5.82095	-17.8992	-4.70231	-36.5401	-5.82095	-32.6898	-12.0762	-6.00996			-12.2207	11.7521
40	18	-2.59251	-1.59283	-8.73493	-5.44073	-2.47241	-5.70068	-2.37801	-1.16621	-0.537193	0.0726811	-9.01391	2.18078	-0.619284	-0.66209	-4.41326	-0.928564	-6.56384	0.513544	-2.78052	3.18479				40	19	-11.1495	-3.30627	-4.04663	-5.52768	-26.873	0.39149	-2.55255	-0.79456	-3.57541	-3.75725	-9.98993	-3.61392	-9.80434	-3.75725	-20.9438	-3.61392	-17.1107	-7.62843	-3.91224			-7.45084	7.16793
50	18	-0.632963	0.843638	-5.99671	-1.7052	-0.310673	-1.78146	2.48502	6.47708	5.53336	1.53627	-0.266584	4.69064	3.21311	1.47673	-1.59998	1.7235	1.07156	1.477	1.01302	2.96373				50	19	-6.04325	-0.19238	-2.03529	-3.36155	-13.7491	2.61232	-1.16555	-0.19732	-0.96554	1.37864	-4.3963	-1.6448	-2.64766	1.37864	-9.2168	-1.6448	-16.7934	-3.48063	-2.06434			-3.38048	5.01089
		Current Density [pA/pF]																									Current Density [pA/pF]
		CaV1.2 + CaVbeta1b_R296C																									CaV2.2 + CaVbeta1b_R296C
Testpotential	n																								Testpotential	n
		#1	#2	#3	#4	#5	#6	#7	#8	#9	#10	#11	#12	#13	#14	#15	#16	#17	#18	MW	SD						#1	#2	#3	#4	#5	#6	#7	#8#	´#9	#10	#11	#12	#13	#14	#15	#16	#17	#18	#19	#20	#21	MW	SD
-40	18	-0.207684	-0.0991978	-0.0556343	-0.127418	-0.578688	-0.117883	0.123279	-1.48564	-0.688864	-1.30215	-1.07591	-0.313686	-0.0121653	-0.0318577	0.31706	-0.0491921	0.0154049	-0.021826	-0.317336	0.506527				-40	21	-0.02853	-0.35369	0.0181	-0.10775	-0.00955	0.26386	0.00504872	0.479693	0.759666	-0.0522976	0.00504872	0.479693	0.759666	-0.0522976	0.104817	0.0470008	-0.0748425	0.925823	-0.312099	-0.0669118	-0.0770313	0.12921	0.350759
-30	18	-0.449791	-0.344603	0.0313842	-0.213067	-1.39682	-0.47623	0.119392	-0.392996	-0.250885	-0.619917	-0.105474	-0.794248	-0.434202	-0.280521	-0.0805125	-0.110599	-0.180612	-0.102587	-0.337905	0.349546				-30	21	-0.06093	0.03649	-0.05572	-0.26632	-0.22224	0.26719	0.717115	0.61014	0.912421	-0.108336	0.717115	0.61014	0.912421	-0.108336	0.0405904	-0.236371	-0.0708947	0.927085	-0.173562	-0.168478	-1.50346	0.132193	0.571636
-20	18	-1.70295	-1.83975	-0.294752	-1.27067	-2.06214	-16.2294	-2.81447	-2.20384	-2.78063	-5.62854	-0.769258	-1.64277	-1.71043	-4.85221	-1.40194	-0.928631	-3.0158	-0.401749	-2.86389	3.61398				-20	2	-0.09721	-0.07739	-0.15985	-0.38917	-0.47559	0.29169	-0.291912	0.539455	0.943007	-0.306498	-0.291912	0.539455	0.943007	-0.306498	-0.255651	-0.483958	-0.100663	1.09014	-0.403554	-0.859985	-2.21715	-0.112868	0.716635
-10	18	-7.52319	-7.94063	-1.78042	-3.86428	-9.75546	-17.8991	-6.80029	-6.62511	-12.7457	-28.6577	-3.41788	-5.25439	-5.96427	-7.87382	-5.5481	-7.47726	-9.10987	-2.14991	-8.35485	6.33316				-10	21	-0.28493	-0.05897	-0.8424	-1.2417	-0.86709	0.17	-3.95579	-1.28658	0.745862	-1.25145	-3.95579	-1.28658	0.745862	-1.25145	-1.28562	-16.2022	-0.512656	0.9937	-0.565231	-54.7862	-2.47673	-4.2598	12.1126
0	18	-9.23039	-13.4661	-4.86676	-9.65921	-27.5674	-20.2588	-6.08193	-13.7489	-16.9605	-24.1515	-6.71879	-11.1177	-7.87675	-8.32786	-7.34811	-8.40839	-9.73783	-5.13476	-11.7034	6.55943				0	21	-2.33393	-0.90066	-13.0396	-5.61249	-1.8447	-0.46544	-4.81991	-3.2897	-0.575228	-17.5832	-4.81991	-3.2897	-0.575228	-17.5832	-5.8685	-16.7118	-11.5548	-1.82769	-0.806209	-40.8398	-4.0978	-7.54474	9.58916
10	18	-7.79797	-12.1957	-6.36567	-13.682	-42.4912	-19.032	-4.89351	-14.9198	-13.9034	-18.2451	-6.71246	-13.9682	-6.84361	-7.21647	-7.08194	-7.4356	-8.60811	-5.521	-12.0508	8.78784				10	21	-10.0678	-4.382	-13.35	-14.8882	-3.33708	-2.62831	-6.47004	-5.07068	-24.4388	-14.5287	-6.47004	-5.07068	-24.4388	-14.5287	-19.1962	-15.2978	-9.42341	-23.5654	-3.37342	-30.6172	-7.21819	-12.3029	8.24392
20	18	-5.48551	-8.64111	-5.15921	-12.8192	-38.4711	-14.8301	-3.51888	-12.8371	-9.66853	-11.978	-4.72532	-12.5909	-5.3348	-5.07973	-5.25569	-5.4316	-6.04161	-4.07637	-9.55249	8.09014				20	21	-10.6007	-5.69465	-11.5756	-16.2507	-3.42491	-4.55292	-7.33546	-8.77627	-21.473	-9.51366	-7.33546	-8.77627	-21.473	-9.51366	-17.1645	-12.5706	-7.2494	-17.4208	-3.45365	-23.2004	-6.89083	-11.1546	6.05652
30	18	-2.67176	-4.57561	-2.6387	-8.80694	-28.0609	-10.2765	-2.00683	-7.9724	-5.10296	-6.39828	-2.28756	-10.242	-3.29167	-2.64818	-2.70154	-3.18676	-3.39233	-2.6174	-6.0488	6.16152				30	21	-8.97931	-4.69025	-9.06268	-12.514	-2.6489	-3.93459	-5.46955	-6.58817	-14.3977	-5.66457	-5.46955	-6.58817	-14.3977	-5.66457	-12.3359	-9.55776	-5.14399	-11.4595	-2.60816	-16.0449	-4.3428	-7.97918	4.10277
40	18	-0.0614306	-0.71142	-0.00373915	-3.49276	-17.0365	-6.49606	-0.585805	-5.22271	-1.12664	-1.08892	0.0112945	-8.24825	-1.26519	-0.329891	-0.651129	-0.867094	-0.772767	-1.82745	-2.76536	4.287				40	21	-6.43907	-3.09341	-6.42434	-8.68636	-1.37624	-2.39818	-2.66945	-3.03724	-8.04598	-3.67478	-2.66945	-3.03724	-8.04598	-3.67478	-7.13257	-6.84414	-3.43863	-6.38172	-1.77462	-8.55566	0.00290555	-4.63795	2.64083
50	18	1.92177	0.944321	2.04651	0.00653322	-7.36615	-2.51516	1.03502	-0.843149	2.44313	1.71516	2.14005	-6.25998	0.269603	1.81912	1.35767	0.885418	1.37879	-0.704065	0.0152556	2.78886				50	21	-3.55633	-1.56494	-3.76633	-4.79538	-0.08955	-1.30195	0.320039	0.350004	-3.35513	-0.767213	0.320039	0.350004	-3.35513	-0.767213	-3.45442	-3.87906	-1.77069	-1.81363	-0.969822	-1.88559	3.80712	-1.5212	2.02387
		V0.5act																									V0.5act
		CaV1.2 + CaVbeta1b_WT																									CaV2.2 + CaVbeta1b_WT
Testpotential	n																								Testpotential	n
		#1	#2	#3	#4	#5	#6	#7	#8	#9	#10	#11	#12	#13						MW	SD						#1	#2	#3	#4	#5	#6	#7	#8#	´#9	#10	#11	#12	#13	#14	#15	#16	#17	#18	#19	#20	#21	MW	SD
-40	13	-17.62	-14.83	-27.43	-3.463	-14.3	-4.058	-22.23	-12.52	-9.836	-16.6	-9.667	-14.27	-5.434						-13.2506	6.97057					15	8.65	5.988	5.745	13.53	-6.757	11.59	10.06	-4.395	-5.909	-12.14	-4.395	-5.909	-12.14	-13.63	-7.226							-1.1292	9.3733
		V0.5act																									V0.5act
		CaV1.2 + CaVbeta1b_R296C																									CaV2.2 + CaVbeta1b_R296C
Testpotential	n																								Testpotential	n
		#1	#2	#3	#4	#5	#6	#7	#8	#9	#10	#11	#12	#13	#14	#15	#16	#17	#18	MW	SD						#1	#2	#3	#4	#5	#6	#7	#8#	´#9	#10	#11	#12	#13	#14	#15	#16	#17	#18	#19	#20	#21	MW	SD
-40	18	-11.56	-8.584	0.3315	2.034	1.035	-1.37	-17.28	-4.139	-11.28	-17.9	-5.112	-3.658	-11.08	-15.48	-9.253	-12.21	-13.54	-5.744	-8.04386	6.25988					16	6.323	8.873	-3.198	5.756	7.502	11.58	6.608	13.56	6.418	6.608	13.56	6.418	3.898	-12.75	5.794	11.93						6.18	6.49348

## Sheet: Inactivation
CaV1.2																									CaV2.2
		Inactivation 150 ms																									Inactivation 150 ms
		CaV1.2 + CaVbeta1b_WT																									CaV2.2 + CaVbeta1b_WT
Testpotential	n																								Testpotential	n
		#1	#2	#3	#4	#5	#6	#7	#8	#9	#10	#11	#12	#13	#14	#15	#16	#17	#18	MW	SD						#1	#2	#3	#4	#5	#6	#7	#8#	´#9	#10	#11	#12	#13	#14	#15	#16	#17	#18	#19	#20	#21	MW	SD
-40	18																			#DIV/0!	#DIV/0!				-40	19																						#DIV/0!	#DIV/0!
-30	18																			#DIV/0!	#DIV/0!				-30	19																						#DIV/0!	#DIV/0!
-20	18	31.3273	23.2846	28.3256	25.2289	13.5885	1.38249	4.92434	5.98394	14.3096	12.3399	9.67234	19.3008	16.3098	33.8692	40.904	8.23503	7.24558	12.4479	17.1489	11.1148				-20	19	67.92		46.47	19.53	14.96	55.77	32.33		7.08549	77.3819	50.5945		7.08549	77.3819	50.5945	68.0919	0.801074	12.7883	43.226			39.5007	26.3737
-10	18	65.1334	36.3838	13.1941	45.0858	18.3029	27.478	3.37303	10.0958	3.47775	18.7294	0.144206	32.3498	19.8527	51.2337	35.5143	28.5681	9.27889	5.3225	23.5288	18.201				-10	19	89.3	17.39	45.75	23.8	31.69	79.57	40	45.2837	41.3837	30.4133	59.7503	45.2837	41.3837	30.4133	59.7503	48.4748	0.8	14.3118	32.6581			40.9161	21.3463
0	18	8.31426	36.1861	6.87805	35.1249	22.1915	28.745	7.79745	12.6641	8.93448	23.6311	3.89026	38.7407	23.5965	55.1877	40.4947	30.7102	13.2448	2.66989	22.1668	15.1019				0	19		42.92	43.03	20.77	33.38	85.45	45.16	45.2658	60.5474	41.3232	35.8628	45.2658	60.5474	41.3232	35.8628	68.7306	25.3218	18.9712	53.2247			44.6087	16.6926
10	18	11.4044	36.4626	1.9364	33.7392	24.9536	41.2439	10.7223	15.0979	11.5087	27.8872	5.67409	46.3161	25.4623	45.7368	44.3053	37.6146	10.4783	13.2248	24.6538	14.9862				10	19	2.82	49.6	42.81	34.49	65.09	66.97	62.42	49.2135	58.4849	36.3023	47.7593	49.2135	58.4849	36.3023	47.7593	45.9446	32.9277	20.2924	49.5632			45.0762	15.7213
20	18	13.5406	36.0328	3.97927	34.0506	28.0347	62.0611	17.025	18.1463	11.3826	40.4472	9.63777	51.2799	30.0228	73.1036	52.1275	42.1689	12.4479	4.25589	29.9858	20.4811				20	19	14.63	51.41	31.53	27.34	54.64	44.89	48.46	53.3777	53.6344	36.1832	59.4645	53.3777	53.6344	36.1832	59.4645	37.2833	34.6613	19.8051	52.1675			43.2704	13.3766
30	18	12.3336	33.995	9.81561	32.7279	30.8219	49.9524	24.9733	20.7271	13.5384	100	45.7993	63.2228	37.5968	76.1307	68.6688	47.685	17.27	9.54478	38.6002	25.4607				30	19	15.16	101.25	30.87	21.93	44.19	72.2	50.87	62.5552	61.0668	35.1105	76.2452	62.5552	61.0668	35.1105	76.2452	35.646	38.7534	21.0557	59.3678			50.592	22.5515
40	18	43.5949	52.4148	11.3637	28.8514	14.6882	32.148	36.8491	31.2394	100		14.5888			100	45.927	92.0061	63.3059		47.6412	30.6489				40	19																						#DIV/0!	#DIV/0!
50	18																			#DIV/0!	#DIV/0!				50	19																						#DIV/0!	#DIV/0!
		Inactivation 150 ms																									Inactivation 150 ms
		CaV1.2 + CaVbeta1b_R296C																									CaV2.2 + CaVbeta1b_R296C
Testpotential	n																								Testpotential	n
		#1	#2	#3	#4	#5	#6	#7	#8	#9	#10	#11	#12	#13	#14	#15	#16	#17	#18	MW	SD						#1	#2	#3	#4	#5	#6	#7	#8#	´#9	#10	#11	#12	#13	#14	#15	#16	#17	#18	#19	#20	#21	MW	SD
-40	18																			#DIV/0!	#DIV/0!				-40	21																						#DIV/0!	#DIV/0!
-30	18																			#DIV/0!	#DIV/0!				-30	21																						#DIV/0!	#DIV/0!
-20	18	32.5497	42.07	61.998	13.7334	26.0317	89.9204		26.791	9.04103	24.2481	12.9667	51.0926	2.15231	13.1682	35.0879	9.341	8.81603	10.1991	27.6004	23.0746				-20	21	25.41	43.48	19.76	61.43	79.62	66.86	68.1904			100	100			68.1904	53.2208	13.5227	43.1211	-5.29829	75.0655	47.9162	16.684	51.5984	30.2707
-10	18	54.6721	62.199	13.7829	25.2998	16.2328	12.1294	14.7428	8.41992	24.3196	61.337	3.94991	27.1403	11.047	22.6578	58.9747	1.67342	18.2428	3.05735	24.4377	20.5817				-10	21	41.95	72.07	41.6	59.1	25.98	71.7	66.1165		100	100	100	100		66.1165	22.4333	34.8545	34.7528	-9.21982	84.6416	19.3788	14.646	55.059	33.2521
0	18	57.2287	77.77	21.9212	32.8241	17.1748	21.6672	16.7107	18.284	30.3327	54.2351	17.6745	14.696	25.5616	27.6724	66.2964	9.26641	24.2009	9.6257	30.1746	20.0567				0	21	31.61	91.45	17.4	58.75	48.24		7.80415	21.2676	81.7039	78.8648	78.8648	81.7039	21.2676	7.80415	41.4223	43.7691	21.0539	30.3488	52.8636	20.2393	2.79908	41.9613	28.3338
10	18	61.9539	83.43	31.8786	51.1562	28.7536	30.9823	41.6427	21.996	35.1009	53.5347	29.1565	21.9645	31.0481	36.7426	74.5049	17.1892	30.6424	22.3267	39.1113	18.6778				10	21	24.12	80.62	18.17	51.17	74.89	24.78	32.2694	57.8496	53.5958	10.3725	10.3725	53.5958	57.8496	32.2694	55.6496	29.9324	26.2351	36.52	79.5187	23.1835	23.5577	40.7867	21.7763
20	18	64.3295	87.51	39.3669	54.2711	32.8327	37.551	69.0334	24.2102	42.4336	56.1815	37.2504	20.9694	35.1403	47.275	82.7559	26.1599	38.2155	30.1134	45.8667	19.4299				20	21	17.14	63.25	17.95	44.66	97.44	35.25	45.6881	30.3042	53.3184		3.6884	53.3184	30.3042	45.6881	43.2624	34.5907	33.1018	39.5919	47.002	27.2516	100	43.14	23.5316
30	18	86.2966	93.89	48.2139	58.6083	36.7872	49.4905	100	34.8033	50.23	60.9389	56.1968	21.5618	39.2584	66.487	91.8865	37.0239	51.0613	31.3421	56.3376	23.1746				30	21	16.69	65.26	19.49	40.17	100	40.03	65.1236	23.2431	63.9728		1.52404	63.9728	23.2431	65.1236	33.5393	41.422	39.5217	47.3435	47.7004	30.6678	100	46.4019	25.834
40	18	100	100	100	79.8193	32.8642	65.78	100	19.8358	100	100		19.4627	71.4002	100	100	91.1862	100	27.9805	76.9605	31.6786				40	21																						#DIV/0!	#DIV/0!
50	18																			#DIV/0!	#DIV/0!				50	21																						#DIV/0!	#DIV/0!
CaV1.2																									CaV2.2
		Inactivation 300 ms																									Inactivation 300 ms
		CaV1.2 + CaVbeta1b_WT																									CaV2.2 + CaVbeta1b_WT
Testpotential	n																								Testpotential	n
		#1	#2	#3	#4	#5	#6	#7	#8	#9	#10	#11	#12	#13	#14	#15	#16	#17	#18	MW	SD						#1	#2	#3	#4	#5	#6	#7	#8#	´#9	#10	#11	#12	#13	#14	#15	#16	#17	#18	#19	#20	#21	MW	SD
-40	18																			#DIV/0!	#DIV/0!				-40	19																						#DIV/0!	#DIV/0!
-30	18																			#DIV/0!	#DIV/0!				-30	19																						#DIV/0!	#DIV/0!
-20	18	5.03222	16.5741		60.2858		21.0703	35.5068	20.1067	27.2853	39.6524		40.3439		69.5265	39.1902	41.8619	77.5325	24.1379	37.0076	20.625				-20	19			44.48	8.65	13.29	57.89	25.56	79.8992	54.5582		66.1719	79.8992	54.5582		66.1719	29.4628	4.40591	13.112	26.8942			41.6669	25.9857
-10	18	56.9917	36.9466	22.92	61.9331		90.467	41.1516	31.5255	35.7755	41.4151	17.8276	45.1731	2.91944	67.5723	42.338	58.2603	71.6414	52.2627	45.713	21.3599				-10	19			53.3	19.51	35.36	78.65	10.43	87.2545	63.7226	25.2539	85.3105	87.2545	63.7226	25.2539	85.3105	63.8926	74.9969	34.1653	57.3894			55.9281	26.1463
0	18	50.7241	44.4068	40.6429	60.185	4.89056	68.2858	46.1343	52.8666	37.4748	42.9901	23.5435	52.5075	14.5751	70.632	47.193	77.0683	73.1907	55.5236	47.9353	19.4642				0	19		82.35	60.88	42.09	41.03	81.69	67.2	80.3665	77.0641	70.3001	88.5804	80.3665	77.0641	70.3001	88.5804	84.7393	63.847	39.5434	68.7349			70.2626	15.6935
10	18	51.6592	39.9419	40.7489	59.8205	33.7684	59.4608	49.1786	67.2394	41.3784	46.6387	27.9167	60.8029	19.6116	74.731	50.5579	70.1988	78.6428	62.5322	51.9349	16.234				10	19	34.07	80.42	62.11	58.02	82.16	83.68	38.93	78.71	78.757	66.2487	83.3093	78.71	78.757	66.2487	83.3093	83.0129	60.3269	33.1669	71.8933			68.5179	16.9552
20	18	53.3977	47.0683	41.3282	59.8642	44.1626	59.3847	53.7523	71.637	52.4907	55.767	29.0393	85.9747	25.4182	82.1941	58.7077	86.2369	92.6681	67.8983	59.2772	19.084				20	19	42.33	80.53	53.89	54.59	80.92	85.75	60.33	82.0076	77.6551	64.1776	89.1204	82.0076	77.6551	64.1776	89.1204	63.8089	59.3811	33.8741	69.4386			68.9876	15.769
30	18	62.3867	63.0677	41.858	58.8424	50.222	56.0307	55.7532	62.8848	77.9493	75.0833	31.249	100	41.4368	100	69.262	90.0318	100	76.938	67.3886	20.7168				30	19	39.82	132.05	56.93	42.2	73.88	100	77.16	92.2437	88.0185	63.3344	100	92.2437	88.0185	63.3344	100	59.3997	64.6149	32.8597	74.8911			75.842	24.8272
40	18	85.8599	100	38.5814	55.9298	79.4055	55.317	75.0991	59.7465	100		31.42		100	100	86.1986	93.921	100		77.4319	23.7041				40	19																						#DIV/0!	#DIV/0!
50	18																			#DIV/0!	#DIV/0!				50	19																						#DIV/0!	#DIV/0!
		Inactivation 300 ms																									Inactivation 300 ms
		CaV1.2 + CaVbeta1b_R296C																									CaV2.2 + CaVbeta1b_R296C
Testpotential	n																								Testpotential	n
		#1	#2	#3	#4	#5	#6	#7	#8	#9	#10	#11	#12	#13	#14	#15	#16	#17	#18	MW	SD						#1	#2	#3	#4	#5	#6	#7	#8#	´#9	#10	#11	#12	#13	#14	#15	#16	#17	#18	#19	#20	#21	MW	SD
-40	18																			#DIV/0!	#DIV/0!				-40	21																						#DIV/0!	#DIV/0!
-30	18																			#DIV/0!	#DIV/0!				-30	21																						#DIV/0!	#DIV/0!
-20	18	51.4204	64.9753	36.6083	33.0924	39.3079			27.1197	20.9715	46.2722	20.4561	38.6915	31.9535	56.8279	57.3698			0.21248	37.5199	17.3459				-20	21	67.4	52.17	24.6	44.9	89.92	58.29	76.2541	48.0005	20.2465	65.0869	65.0869	20.2465	48.0005	76.2541		1.42344	84.3114	41.2901	92.1493	72.3441	70.4222	55.9198	24.9822
-10	18	75.9278	82.0909	33.2353	37.2696	22.836	38.8815	32.4387	23.1274	48.3546	81.708	33.7377	12.9498	52.1169	57.5941	77.1273	28.3146	62.8716	8.02058	44.9224	23.5331				-10	21	52.89	75.98	60.72	60.38	54.08	58.8	82.9461	72.3184	100	79.789	79.789	100	72.3184	82.9461	25.9362	53.3134	70.0111	38.8837	89.4466	34.4365	60.5522	66.9303	19.9327
0	18	80.6916	92.066	46.5245	57.9863	30.4746	48.3362	51.822	42.8119	55.3017	77.9519	53.0874	22.7953	61.7649	57.1337	82.8963	37.2208	57.2996	44.6705	55.602	18.3704				0	21	47.93	76.07	42.2	68.48	79.58		29.7071		76.6261	8.88058	8.88058	76.6261	75.3365	59.7071	59.1047	61.7664	34.1459	65.1655	68.023	37.7978	74.1407	55.272	22.5337
10	18	85.7042	95.7438	62.6362	72.9464	43.32	56.0966	74.989	47.9008	58.9241	78.4529	64.5516	33.6906	65.9582	65.7586	92.052	48.5841	64.1799	54.7807	64.7928	16.6089				10	21	54.77	95.57	36.44	72.49	96.72	72.33	58.2261	80.8402	60.2266	72.5856	72.5856	60.2266	80.8402	58.2261	76.4639	58.2978	39.9233	80.7184	87.9103	44.058	100	69.4976	18.0845
20	18	88.7298	100	77.2833	75.4449	54.6003	63.9661	100	49.3799	69.8291	80.8565	76.1931	37.5055	69.1305	78.1321	99.2545	59.8385	71.9583	63.8915	73.1108	17.2137				20	21	36.68	91.43	34.4	63.83	100	74.34	77.4833	56.2371	71.2782	76.3104	76.3104	71.2782	56.2371	77.4833	64.7652	62.4627	47.4006	73.6445	72.4388	50.115	100	68.2917	17.6292
30	18	100	100	100	80.5238	57.6773	78.0225	100	49.2062	82.7347	90.2392	100	39.5034	82.7609	100	100	77.6611	96.5061	71.5225	83.6865	18.9672				30	21	35.35	93.08	34.91	60.78	100	77.19	99.7057	45.7137	80.5836	91.0808	91.0808	80.5836	45.7137	99.7057	56.2121	71.4633	54.9501	83.5376	67.2852	53.0015	100	72.4727	22.0552
40	18	100	100	100	100	50.1628	98.139	100	40.0878	100	100		23.7603	100	100	100	100	100	67.8257	87.0574	25.0957				40	21																						#DIV/0!	#DIV/0!
50	18																			#DIV/0!	#DIV/0!				50	21																						#DIV/0!	#DIV/0!

## Sheet: Single Channel Parameters
CaV1.2																							CaV2.2
		Factive																							Factive
		CaV1.2 + CaVbeta1b_WT																							CaV2.2 + CaVbeta1b_WT
Testpotential	n	#1	#2	#3	#4	#5	#6	#7	#8	#9													Testpotential	n	#1	#2	#3	#4	#5
																	MW	SD																					MW	SD
-10	9	9.28853	16.1918	14.7793	16.655	51.096	36.7579	37.9962	5.22104	44.3898							25.8195	16.7623					-10	5	5.9313	1.67598	2.24719	10.747	6.94508										5.50931	3.70839
0	9	45.175	44.4041	81.7426	61.0323	80.6954	100	71.6742	32.8145	100							68.6153	24.4245					0	5	13.2102	28.9157	7.34463	35.1575	12.7583										19.4773	11.9014
10	9	86.516	79.0178	100	100	100	100	100	100	100							96.1704	7.82687					10	5	17.4784	33.1461	16.2011	50.1414	25.0926										28.4119	13.9127
		Factive																							Factive
		CaV1.2 + CaVbeta1b_R296C																							CaV2.2 + CaVbeta1b_R296C
Testpotential	n	#1	#2	#3	#4	#5	#6	#7	#8	#9	#10												Testpotential	n	#1	#2	#3	#4	#5	#6
																	MW	SD																					MW	SD
-10	10	5.7191	22.1279	12.0792	23.5669	34.4079	5.22104	5.28237	9.80248	22.0339	3.42857						14.3669	10.4985					-10	6	13.3333	7.01281	1.51754	3.19572	4	6.50888									5.92805	4.17104
0	10	32.0948	74.4564	57.5462	24.5161	77.9137	28.8976	22.3938	61.1621	31.5151	11.1111						42.1607	23.513					0	6	21.0526	19.0573	3.705	0.891548	8.66142	7.69231									10.1767	8.16965
10	10	66.6667	100	92.5464	52.5641	100	84.9671	17.1921	100	68.5897	41.6667						72.4193	28.4456					10	6	26.1628	2.84959	4.38171	8.53409	21.3793	3.10559									11.0688	10.1612
		Popen																							Popen
		CaV1.2 + CaVbeta1b_WT																							CaV2.2 + CaVbeta1b_WT
Testpotential	n	#1	#2	#3	#4	#5	#6	#7	#8	#9													Testpotential	n	#1	#2	#3	#4	#5
																	MW	SD																					MW	SD
-10	9	0.505619	0.770982	0.306561	0.275663	0.366344	0.455562	0.442881	0.727529	0.548055							0.4888	0.172213					-10	5	1.58895	0.20344	0.18683	0.542611	0.3277										0.569907	0.587136
0	9	0.403067	0.475675	0.612889	0.590152	1.25729	3.16177	1.33996	0.303019	1.4342							1.06422	0.897307					0	5	0.557293	0.291438	0.371053	0.580389	0.465625										0.45316	0.122558
10	9	1.73827	1.32064	3.06205	2.4226	3.58308	4.79676	3.73011	0.940955	3.56059							2.79501	1.27606					10	5	0.929536	1.22673	1.64567	1.29156	0.900986										1.1989	0.30425
		Popen																							Popen
		CaV1.2 + CaVbeta1b_R296C																							CaV2.2 + CaVbeta1b_R296C
Testpotential	n	#1	#2	#3	#4	#5	#6	#7	#8	#9	#10												Testpotential	n	#1	#2	#3	#4	#5	#6
																	MW	SD																					MW	SD
-10	10	0.154861	0.297166	0.614074	0.361569	0.276498	0.275456	0.312067	0.207156	0.335981	0.475379						0.331021	0.131596					-10	6	0.3271	1.68868	0.256046	1.34339	0.203236	0.314417									0.688811	0.651502
0	10	0.92445	0.817532	0.567626	0.598471	0.926866	0.270792	0.389301	0.420106	0.409943	0.18352						0.550861	0.264794					0	6	0.230105	1.04407	0.233053	1.57703	0.284126	0.167309									0.589282	0.584733
10	10	1.10441	2.77627	1.40838	0.422191	3.95753	1.12365	0.328337	1.75084	0.940906	0.385605						1.41981	1.1577					10	6	0.948949	0.421478	0.398342	1.58278	0.398804	0.189952									0.656718	0.519514
		1st Latency																							1st Latency
		CaV1.2 + CaVbeta1b_WT																							CaV2.2 + CaVbeta1b_WT
Testpotential	n	#1	#2	#3	#4	#5	#6	#7	#8	#9													Testpotential	n	#1	#2	#3	#4	#5
																	MW	SD																					MW	SD
-10	9	73.5486	65.0662	64.7004	63.8963	46.5652	53.1255	53.7118	63.4245	51.4677							59.5007	8.63194					-10	5	39.6567	109.101	108.65	58.0252	55.9466										74.2759	32.3763
0	9	54.602	51.5399	43.6992	39.8564	12.6699	9.75472	24.7544	63.404	12.8398							34.7912	20.2962					0	5	40.7794	40.4899	51.8151	49.895	34.849										43.5657	7.09434
10	9	21.8092	30.359	9.3819	12.6975	5.04002	6.65315	5.34666	41.4528	6.02588							15.4185	13.0379					10	5	27.7095	21.3427	30.6963	22.1002	15.3143										23.4326	5.9813
		1st Latency																							1st Latency
		CaV1.2 + CaVbeta1b_R296C																							CaV2.2 + CaVbeta1b_R296C
Testpotential	n	#1	#2	#3	#4	#5	#6	#7	#8	#9	#10												Testpotential	n	#1	#2	#3	#4	#5	#6
																	MW	SD																					MW	SD
-10	10	78.0453	55.5046	67.9131	59.8839	69.8707	53.3004	78.2224	71.1915	69.0876	102.034						70.5053	13.9598					-10	6	42.5094	45.2614	72.1803	61.4498	44.0511	59.2915									54.1239	12.0109
0	10	52.0124	32.5245	51.6204	48.5243	28.2693	54.8903	62.8632	45.3465	71.4615	82.7953						53.0308	16.4714					0	6	29.3086	60.6604	54.5005	32.7338	75.3637	61.0233									52.265	17.8561
10	10	37.0823	13.8793	23.72	66.7516	7.72498	26.0466	50.771	16.2036	58.884	65.6844						36.6748	22.3504					10	6	29.6091	66.2108	30.9603	33.1118	56.0583	30.9605									41.1518	15.8478
		Inactivation																							Inactivation
		CaV1.2 + CaVbeta1b_WT																							CaV2.2 + CaVbeta1b_WT
Testpotential	n	#1	#2	#3	#4	#5	#6	#7	#8	#9													Testpotential	n	#1	#2	#3	#4
																	MW	SD																					MW	SD
-10	9																#DIV/0!	#DIV/0!					-10	4															#DIV/0!	#DIV/0!
0	9	27.5205	64.0402	58.0325	29.1297	34.049	12.0622	57.5015	41.6322	23.5126							38.6089	17.8757					0	4	62.291	54.7702	54.7848	100											67.9615	21.6507
10	9	20.6935	64.8793	50.8361	18.1501	26.8631	71.2889	54.9862	41.9346	70.222							46.6504	20.862					10	4	86.2156	81.6888	84.4604	100											88.0912	8.15498
		Inactivation																							Inactivation
		CaV1.2 + CaVbeta1b_R296C																							CaV2.2 + CaVbeta1b_R296C
Testpotential	n	#1	#2	#3	#4	#5	#6	#7	#8	#9													Testpotential	n	#1	#2	#3	#4	#5
																	MW	SD																					MW	SD
-10	9																#DIV/0!	#DIV/0!					-10	5															#DIV/0!	#DIV/0!
0	9	75.0839	66.1385	70.4941	35.3386	32.6355	63.7025	58.8036	77.3106	43.1353							58.0714	16.9487					0	5	60.2538	54.7623	72.4658	62.6456	64.1207										62.8497	6.4473
10	9	83.9069	72.235	66.288	50.5508	59.0139	57.4786	41.3483	64.8754								61.9621	13.0835					10	5	73.5956		100	74.3804	91.9137										84.9724	13.1102

## Sheet: Current Density + Gem
CaV1.2
		Current Density [pA/pF]
		CaV1.2 + CaVbeta1b_WT + Gem
Testpotential	n	#1	#2	#3	#4
																		MW	SD
-40	4	-0.225582	0.521421	0.314641	0.602217													0.303174	0.372726
-30	4	-0.251328	0.103157	-0.136412	0.664953													0.0950925	0.407597
-20	4	-0.664122	0.0477849	-0.546084	0.45517													-0.176813	0.523984
-10	4	-1.29801	-0.166179	-2.46323	-0.481747													-1.10229	1.02499
0	4	-2.11814	-0.633497	-3.44557	-2.38243													-2.14491	1.15948
10	4	-1.81345	-0.76581	-3.02699	-2.95788													-2.14103	1.07249
20	4	-1.79647	-0.621525	-2.18573	-2.49723													-1.77524	0.820828
30	4	-0.288659	-0.302505	-1.10709	-1.60181													-0.825015	0.643861
40	4	-0.634023	0.284322	-0.121637	-0.545854													-0.254298	0.423047
50	4	0.30102	0.545376	0.880574	0.492256													0.554807	0.241201
		Current Density [pA/pF]
		CaV1.2 + CaVbeta1b_R296C + Gem
Testpotential	n
		#1	#2	#3	#4	#5	#6	#7	#8									MW	SD
-40	8	-0.339736	-0.00824039	0.130079	0.309723	0.13694	-0.0985128	-0.0784844	0.305243									0.0446266	0.274608
-30	8	-0.350531	-0.650531	-0.715538	-0.0393	0.0687185	-0.418401	-0.34668	-0.19831									-0.331321	0.310271
-20	8	-0.41964	-2.08701	-1.11404	-0.815932	-0.252256	-0.974725	-0.753171	-0.488245									-0.863128	0.711253
-10	8	-0.953406	-4.5484	-1.29594	-2.253	-1.41031	-1.53895	-1.04256	-1.12995									-1.77156	1.62002
0	8	-1.71599	-7.5098	-1.15586	-2.93749	-3.03417	-1.30664	-0.78119	-2.85188									-2.66163	2.88425
10	8	-2.20463	-7.73974	-1.16186	-2.50672	-3.76426	-0.496715	-0.453012	-3.63509									-2.74525	2.94785
20	8	-1.63241	-5.97106	-0.770571	-1.54099	-2.83188	1.70005	0.117198	-2.73826									-1.70849	2.36007
30	8	-0.909863	-3.32666	0.116274	-0.662186	-1.60845	3.99202	0.931806	-0.559843									-0.253363	1.48645
40	8	-0.284004	-1.14304	0.32913	0.389164	-0.50086	5.96957	1.59811	2.19392									1.069	0.712129
50	8	0.586123	1.5529	0.903304	1.04439	0.988305	8.64665	2.42069	4.7598									2.61277	0.402671

## Sheet: Single Channel Parameters + Gem
CaV1.2
		Factive
		CaV1.2 + CaVbeta1b_WT + Gem
Testpotential	n	#1	#2	#3	#4	#5	#6	#7	#8	#9
-10	9	13.1504	0	8.88889	5.08475	5.02793	14.2714	22.666	55.3459	15.8653
0	9	26.4997	3.88889	2.80899	0	1.66667	15.4259	56.234	66.242	8.50086
10	9	55.6571	5.17241	3.33333	1.11111	2.22222	14.0413	100	48.1707	7.28805
		Factive
		CaV1.2 + CaVbeta1b_R296C + Gem
Testpotential	n	#1	#2	#3	#4	#5	#6	#7	#8	#9	#10
-10	10	0.938988	1.12998	9.30903	12.5	5.66038	13.7261	0.561798	10.8684	4.69799	30.5882
0	10	0.291121	5.68484	13.8205	1.18343	2.27273	44.7655	1.18343	11.4939	1.27388	8
10	10	0.851079	9.84095	0.88628	6.79012	0	78.2429	0	17.1721	13.4832	13.0952
		Popen
		CaV1.2 + CaVbeta1b_WT + Gem
Testpotential	n	#1	#2	#3	#4	#5	#6	#7	#8	#9
-10	9	0.439306	0.539484	0.51337	0.582281	0.799532	0.448305	0.135098	0.249967	0.15529	0.352175
0	9	0.678034	0.229006	0.393488	0.610557	0.339545	0.571968	1.8646	0.221669	0.610998	0.26174
10	9	0.112666	0.393264	0.247462	1.03693		1.97284		0.367736	0.84815	0.459875
		Popen
		CaV1.2 + CaVbeta1b_R296C + Gem
Testpotential	n	#1	#2	#3	#4	#5	#6	#7	#8	#9	#10
-10	10	0.439306	0.539484	0.51337	0.582281	0.799532	0.448305	0.135098	0.249967	0.15529	0.352175
0	10	0.678034	0.229006	0.393488	0.610557	0.339545	0.571968	1.8646	0.221669	0.610998	0.26174
10	10	0.112666	0.393264	0.247462	1.03693		1.97284		0.367736	0.84815	0.459875
